# Supplementary material for: Impact of Plantation Induced Forest Degradation on the Outbreak of Emerging Infectious Diseases—Wayanad District, Kerala, India
Source: Int J Environ Res Public Health. 2022 Jun 8;19(12):7036. doi: 10.3390/ijerph19127036 (PMC9222524; doi:10.3390/ijerph19127036)
Supplement: Supplementary file 1 [file ijerph-19-07036-s001.zip]

Archive with 4 entries (4 files):
- dengue_2016_N1.tif.jpg
- kfd 2020.jpg
- lepto_2020_N1.tif.jpg
- SuppIementary table&questionnair.pdf
